# Supplementary material for: Anthropogenic Pressures, Rather Than Plant Vigour, Promote Insect Herbivory Rates on Securidaca longepedunculata Along Elevation in a South African Woodland
Source: Ecol Evol. 2026 Apr 8;16(4):e73363. doi: 10.1002/ece3.73363 (PMC13059678; doi:10.1002/ece3.73363)
Supplement: Supplementary file 1 — Data S1: ece373363‐sup‐0001‐Supinfo1.txt. [file ECE3-16-e73363-s002.txt]

site	plot	tag2022	distance	root_harvest2022	altitude	height2022	canopy2022	herbivory2022
tshirunzhini	N	1473	5899	4	842.51	99	1.0745865	NA
gundani	Q	1897	6533.66666666667	2	909.65	41	0.061544	NA
gundani	Q	1900	6533.66666666667	2	912.3	65	0.110390625	NA
gundani	Q	1899	6533.66666666667	2	916.27	70	0.1589625	NA
gundani	Q	1898	6533.66666666667	2	913.73	126	0.5024	NA
mutale	H	1823	5618.33333333333	0	843.9	120	0.693626	0.23
mutale	F	1822	5614.66666666667	0	841.1	156	2.417819625	0.18
mutale	H	1824	5618.33333333333	0	843.7	235	1.639099625	0.27
gundani	R	1892	6533.66666666667	18	907.22	44	0.38465	0.16
gundani	R	1894	6533.66666666667	18	901.89	50	0.0490625	0.23
gundani	R	1891	6533.66666666667	18	907.22	50	0.5671625	0.34
gundani	R	1890	6533.66666666667	18	907.22	59	0.601015625	0.14
gundani	R	1889	6533.66666666667	18	907.22	85	0.731011625	0.12
gundani	R	1893	6533.66666666667	18	907.22	99	0.5671625	0.17
gundani	R	1895	6533.66666666667	18	901.89	120	0.2374625	0.32
gundani	R	1896	6533.66666666667	18	901.89	130	0.38465	0.13
gundani	R	1888	6533.66666666667	18	903.6	210	1.32665	0.09
gundani	R	NA	6533.66666666667	18	901.89	NA	NA	0.22
gundani	R	NA	6533.66666666667	18	901.89	NA	NA	0.14
gundani	R	NA	6533.66666666667	18	901.89	NA	NA	0.07
gundani	R	NA	6533.66666666667	18	901.89	NA	NA	0.2
gundani	R	NA	6533.66666666667	18	901.89	NA	NA	0.44
gundani	R	NA	6533.66666666667	18	901.89	NA	NA	0.38
gundani	R	NA	6533.66666666667	18	901.89	NA	NA	0.41
gundani	R	NA	6533.66666666667	18	901.89	NA	NA	0.28
gundani	R	NA	6533.66666666667	18	901.89	NA	NA	0.16
gundani	R	NA	6533.66666666667	18	901.89	NA	NA	0.17
gundani	R	NA	6533.66666666667	18	901.89	NA	NA	0.33
gundani	R	NA	6533.66666666667	18	901.89	NA	NA	0.27
mutale	J	1830	5625.33333333333	7	846.58	34	0.94985	NA
mutale	J	1835	5625.33333333333	7	846.58	38	0.664424	NA
mutale	J	1828	5625.33333333333	7	846.58	59	0.873724625	NA
mutale	J	1829	5625.33333333333	7	846.58	83	0.882026	NA
mutale	J	1834	5625.33333333333	7	846.58	85	0.607904	NA
mutale	J	1831	5625.33333333333	7	846.58	94	1.0381625	NA
mutale	J	1833	5625.33333333333	7	846.58	95	1.102316625	NA
mutale	J	1827	5625.33333333333	7	846.58	118	3.061990625	NA
mutale	J	1832	5625.33333333333	7	846.58	147	9.5613785	NA
mutale	J	1147	5625.33333333333	7	846.58	NA	NA	NA
mutale	J	1152	5625.33333333333	7	846.58	NA	NA	0.101
mutale	K	1841	5625.33333333333	6	846.88	24	0.268646625	0.149
mutale	K	1848	5625.33333333333	6	846.88	25	0.0961625	NA
mutale	K	1840	5625.33333333333	6	846.88	31	0.088096625	NA
mutale	K	1846	5625.33333333333	6	846.88	33	0.390164625	0.114
mutale	K	1842	5625.33333333333	6	846.88	41	0.216365625	0.084
mutale	K	1839	5625.33333333333	6	846.88	42	0.2550465	0.068
mutale	K	1838	5625.33333333333	6	846.88	45	0.424076625	0.133
mutale	K	1849	5625.33333333333	6	846.88	47	0.429866	0.078
mutale	K	1837	5625.33333333333	6	846.88	52	0.3737385	0.092
mutale	K	1836	5625.33333333333	6	846.88	58	0.259540625	0.164
mutale	K	1845	5625.33333333333	6	846.88	67	0.5024	0.08
mutale	K	1843	5625.33333333333	6	846.88	83	2.335865625	0.04
mutale	K	1844	5625.33333333333	6	846.88	110	0.824740625	NA
mutale	K	1847	5625.33333333333	6	846.88	162	1.441279625	NA
mutale	K	NA	5625.33333333333	6	846.88	NA	NA	0.122
mutale	K	NA	5625.33333333333	6	846.88	NA	NA	0.076
tshirunzhini	O	1407	5899	13	843.06	35	0.406944	0.117
tshirunzhini	O	1423	5899	13	842.47	36	0.2826	0.09
tshirunzhini	O	1415	5899	13	842.47	37	0.6217985	0.044
tshirunzhini	O	1438	5899	13	842.42	44	0.453416	0.26
tshirunzhini	O	1442	5899	13	842.42	55	0.429866	0.29
tshirunzhini	O	1420	5899	13	842.47	56	0.093434625	0.083
tshirunzhini	O	1408	5899	13	843.06	70	0.1589625	0.11
tshirunzhini	O	1409	5899	13	843.06	71	0.341946	0.075
tshirunzhini	O	1430	5899	13	842.42	71	0.233164625	0.034
tshirunzhini	O	1418	5899	13	842.47	74	0.268646625	0.026
tshirunzhini	O	1427	5899	13	842.47	75	0.7693785	0.11
tshirunzhini	O	1426	5899	13	842.47	76	1.7427785	0.123
tshirunzhini	O	1439	5899	13	842.42	80	0.5941665	NA
tshirunzhini	O	1436	5899	13	842.42	85	0.6217985	0.082
tshirunzhini	O	1411	5899	13	843.06	98	0.412615625	0.067
tshirunzhini	O	1424	5899	13	842.47	101	1.029154625	0.084
tshirunzhini	O	1441	5899	13	842.42	104	0.483736625	0.123
tshirunzhini	O	1419	5899	13	842.47	104	1.056296	0.09
tshirunzhini	O	1432	5899	13	842.47	104	0.38465	0.033
tshirunzhini	O	1417	5899	13	842.47	110	0.477594	0.047
tshirunzhini	O	1421	5899	13	842.47	118	0.808726625	0.086
tshirunzhini	O	1431	5899	13	842.47	121	0.890366625	0.092
tshirunzhini	O	1428	5899	13	842.47	123	0.614831625	0.047
tshirunzhini	O	1435	5899	13	842.42	123	1.1493185	0.063
tshirunzhini	O	1446	5899	13	841.59	125	0.560509625	0.092
tshirunzhini	O	1445	5899	13	842.42	139	2.83385	0.071
tshirunzhini	O	1412	5899	13	842.47	140	0.777169625	0.158
tshirunzhini	O	1440	5899	13	842.42	147	0.924121625	0.135
tshirunzhini	O	1429	5899	13	842.47	149	0.915624	0.114
tshirunzhini	O	1437	5899	13	842.42	155	1.1876265	0.183
tshirunzhini	O	1448	5899	13	841.59	157	0.7693785	0.11
tshirunzhini	O	1450	5899	13	842.04	161	0.984704	0.163
tshirunzhini	O	1416	5899	13	842.47	162	3.250861625	0.067
tshirunzhini	O	1453	5899	13	842.04	162	2.4593265	0.085
tshirunzhini	O	1422	5899	13	842.47	170	2.202415625	0.042
tshirunzhini	O	1413	5899	13	842.47	180	0.8654625	0.096
tshirunzhini	O	1410	5899	13	843.06	180	1.76625	0.113
tshirunzhini	O	1414	5899	13	842.47	185	3.155719625	0.17
tshirunzhini	O	1444	5899	13	842.42	196	1.8376065	NA
tshirunzhini	O	1452	5899	13	842.04	200	1.6052465	NA
tshirunzhini	O	1443	5899	13	842.42	218	0.993515625	NA
tshirunzhini	O	1447	5899	13	841.59	232	1.9349465	NA
tshirunzhini	O	1451	5899	13	842.04	234	1.873814625	0.036
tshirunzhini	O	1425	5899	13	842.47	250	1.778044625	0.086
tshirunzhini	O	1449	5899	13	842.04	285	5.533484625	0.079
tshirunzhini	O	NA	5899	13	843.06	NA	NA	0.03
tshirunzhini	O	NA	5899	13	843.06	NA	NA	0.028
tshirunzhini	O	NA	5899	13	843.06	NA	NA	0.11
tshirunzhini	O	NA	5899	13	842.47	NA	NA	0.122
tshirunzhini	O	NA	5899	13	843.06	NA	NA	0.134
tshirunzhini	O	NA	5899	13	843.06	NA	NA	0.103
tshirunzhini	O	NA	5899	13	842.47	NA	NA	0.068
tshirunzhini	P	1116	5955.33333333333	10	840.99	62	0.287329625	0.057
tshirunzhini	P	1112	5955.33333333333	10	841.01	72	0.5671625	0.036
tshirunzhini	P	1113	5955.33333333333	10	841.01	75	0.8328065	0.035
tshirunzhini	P	1109	5955.33333333333	10	841.01	77	0.7386065	0.052
tshirunzhini	P	1107	5955.33333333333	10	840.25	96	0.723456	0.082
tshirunzhini	P	1117	5955.33333333333	10	840.99	129	0.547321625	0.074
tshirunzhini	P	1119	5955.33333333333	10	839.01	135	2.431616	0.038
tshirunzhini	P	1120	5955.33333333333	10	839.01	143	1.0381625	0.049
tshirunzhini	P	1114	5955.33333333333	10	841.01	145	0.547321625	0.051
tshirunzhini	P	1104	5955.33333333333	10	840.25	148	0.915624	0.08
tshirunzhini	P	1106	5955.33333333333	10	840.25	157	1.549609625	0.06
tshirunzhini	P	1118	5955.33333333333	10	838.6	160	1.7427785	0.046
tshirunzhini	P	1115	5955.33333333333	10	841.01	160	2.363026625	0.092
tshirunzhini	P	1110	5955.33333333333	10	841.01	165	0.8987465	0.081
tshirunzhini	P	1101	5955.33333333333	10	840.25	168	2.730406625	0.048
tshirunzhini	P	1103	5955.33333333333	10	840.25	174	1.207016	0.11
tshirunzhini	P	1111	5955.33333333333	10	841.01	179	1.1876265	0.048
tshirunzhini	P	1105	5955.33333333333	10	840.25	195	1.462631625	0.069
tshirunzhini	P	1108	5955.33333333333	10	841.01	215	1.3471385	0.18
tshirunzhini	P	1102	5955.33333333333	10	840.25	240	2.473240625	0.17
gundani	V	1869	6605.33333333333	3	940.4	110	1.582874	0.165
gundani	V	1874	6605.33333333333	3	902.11	110	0.907165625	0.14
gundani	V	1876	6605.33333333333	3	902.11	156	0.8654625	0.13
gundani	V	1873	6605.33333333333	3	901.73	180	1.378165625	0.13
gundani	V	1875	6605.33333333333	3	902.11	220	1.216769625	0.11
gundani	V	1868	6605.33333333333	3	940.4	252	3.46185	0.19
gundani	V	1872	6605.33333333333	3	903.68	310	6.60185	0.212
gundani	V	1770	6605.33333333333	3	899.83	450	4.90625	0.123
gundani	V	1871	6605.33333333333	3	899.83	2090	1.6504625	0.042
gundani	V	NA	6605.33333333333	3	903.68	NA	NA	NA
gundani	V	NA	6605.33333333333	3	903.68	NA	NA	NA
gundani	V	NA	6605.33333333333	3	903.68	NA	NA	NA
gundani	V	NA	6605.33333333333	3	903.68	NA	NA	NA
gundani	V	NA	6605.33333333333	3	903.68	NA	NA	NA
tshirunzhini	N	1480	5899	4	841.21	15	0.036286625	0.018
tshirunzhini	N	1482	5899	4	842.37	27	0.1451465	0.042
tshirunzhini	N	1492	5899	4	840.42	29	0.192344625	0.063
tshirunzhini	N	1485	5899	4	840.42	33	0.162514625	0.051
tshirunzhini	N	1403	5899	4	840.42	36	0.162514625	0.02
tshirunzhini	N	1461	5899	4	841.38	36	0.406944	0.08
tshirunzhini	N	1491	5899	4	840.42	40	0.224686625	0.14
tshirunzhini	N	1471	5899	4	841.58	43	0.250591625	0.052
tshirunzhini	N	1401	5899	4	840.42	44	0.155449625	0.07
tshirunzhini	N	1479	5899	4	841.71	47	0.169736625	0.11
tshirunzhini	N	1489	5899	4	840.42	50	0.122479625	0.092
tshirunzhini	N	1484	5899	4	841.73	50	1.4733665	0.035
tshirunzhini	N	1483	5899	4	842.37	57	0.3523865	0.018
tshirunzhini	N	1405	5899	4	844.32	58	0.890366625	0.13
tshirunzhini	N	1486	5899	4	840.42	61	0.162514625	0.122
tshirunzhini	N	1467	5899	4	841.38	69	0.424076625	0.17
tshirunzhini	N	1476	5899	4	841.71	71	0.7084625	0.146
tshirunzhini	N	1481	5899	4	841.21	79	0.166106	0.118
tshirunzhini	N	1404	5899	4	844.32	85	0.5941665	0.173
tshirunzhini	N	1490	5899	4	840.42	85	1.207016	0.151
tshirunzhini	N	1474	5899	4	842.51	85	0.534290625	0.098
tshirunzhini	N	1478	5899	4	841.71	105	0.424076625	0.13
tshirunzhini	N	1475	5899	4	841.71	111	0.686266625	0.148
tshirunzhini	N	1466	5899	4	841.38	112	0.890366625	0.121
tshirunzhini	N	1492	5899	4	840.42	113	0.447469625	0.196
tshirunzhini	N	1477	5899	4	841.71	121	0.993515625	0.09
tshirunzhini	N	1463	5899	4	841.38	123	1.639099625	NA
tshirunzhini	N	1468	5899	4	841.38	124	0.857239625	NA
tshirunzhini	N	1402	5899	4	840.42	126	0.840911625	0.11
tshirunzhini	N	1462	5899	4	841.38	131	1.5386	0.107
tshirunzhini	N	1470	5899	4	841.58	133	0.607904	0.133
tshirunzhini	N	1464	5899	4	841.38	140	1.505806625	0.16
tshirunzhini	N	1465	5899	4	841.38	150	1.1493185	0.13
tshirunzhini	N	1472	5899	4	841.58	171	1.409546	0.12
tshirunzhini	N	1406	5899	4	841.75	173	1.684786625	0.13
tshirunzhini	N	1487	5899	4	840.42	177	0.341946	0.187
tshirunzhini	N	1469	5899	4	841.38	180	1.3471385	0.24
tshirunzhini	N	1488	5899	4	840.42	190	0.890366625	0.22
tshirunzhini	N	NA	5899	4	841.38	NA	NA	0.17
tshirunzhini	N	NA	5899	4	841.38	NA	NA	0.143
tshirunzhini	N	NA	5899	4	840.42	NA	NA	0.13
tshirunzhini	N	NA	5899	4	841.38	NA	NA	0.17
mutale	C	1815	5744.66666666667	2	877.82	236	5.450431625	0.154
mutale	C	1816	5744.66666666667	2	879.5	530	12.40349063	0.097
mutale	A	1802	5763.66666666667	1	877	6	1.420084625	0.128
mutale	A	1806	5763.66666666667	1	877	38	0.6789465	0.103
mutale	A	1807	5763.66666666667	1	877	47	0.051044625	0.18
mutale	A	1804	5763.66666666667	1	877	49	0.882026	0.181
mutale	A	1809	5763.66666666667	1	877.36	56	0.560509625	0.176
mutale	A	1810	5763.66666666667	1	878.01	57	2.022179625	0.14
mutale	A	1808	5763.66666666667	1	877.36	58	0.5941665	0.19
mutale	A	1811	5763.66666666667	1	878.01	71	0.148541625	0.173
mutale	A	1803	5763.66666666667	1	877	86	0.8654625	0.124
mutale	A	1812	5763.66666666667	1	878.01	106	0.792869625	0.132
mutale	A	1801	5763.66666666667	1	878.26	130	3.2989625	0.16
mutale	A	1805	5763.66666666667	1	877	170	4.3351625	0.155
mutale	A	NA	5763.66666666667	1	877	NA	NA	0.17
mutale	A	NA	5763.66666666667	1	877	NA	NA	0.136
mutale	A	NA	5763.66666666667	1	877	NA	NA	0.11
mutale	A	NA	5763.66666666667	1	877	NA	NA	0.12
mutale	A	1125	5763.66666666667	1	877	163	NA	0.14
mutale	B	1814	5763.66666666667	0	881.11	129	1.093034	0.119
mutale	B	1813	5763.66666666667	0	882.63	178	3.218990625	0.031
tshirunzhini	L	1854	5910.66666666667	8	839.92	43	0.447469625	0.06
tshirunzhini	L	1862	5910.66666666667	8	838.22	53	0.746240625	0.05
tshirunzhini	L	1851	5910.66666666667	8	841.94	58	0.824740625	0.032
tshirunzhini	L	1861	5910.66666666667	8	840.23	69	0.7693785	0.07
tshirunzhini	L	1857	5910.66666666667	8	841.02	73	1.056296	0.27
tshirunzhini	L	1858	5910.66666666667	8	840.71	74	0.8007785	0.33
tshirunzhini	L	1860	5910.66666666667	8	840.23	76	1.065421625	0.29
tshirunzhini	L	1855	5910.66666666667	8	831.68	127	2.150134625	0.23
tshirunzhini	L	1859	5910.66666666667	8	841.25	129	1.0745865	NA
tshirunzhini	L	1856	5910.66666666667	8	840.79	143	1.494954	NA
tshirunzhini	L	1853	5910.66666666667	8	838.57	146	1.316464625	NA
tshirunzhini	L	1850	5910.66666666667	8	841.94	149	1.719464	NA
tshirunzhini	L	1852	5910.66666666667	8	841.94	199	1.639099625	NA
tshirunzhini	L	NA	5910.66666666667	8	841.25	NA	NA	NA
tshirunzhini	M	1460	5910.66666666667	7	840.94	34	0.2041785	NA
tshirunzhini	M	1459	5910.66666666667	7	840.49	45	0.580586	NA
tshirunzhini	M	1865	5910.66666666667	7	840.39	65	0.412615625	NA
tshirunzhini	M	1867	5910.66666666667	7	840.39	106	0.686266625	NA
tshirunzhini	M	1458	5910.66666666667	7	840.49	110	0.731011625	NA
tshirunzhini	M	1454	5910.66666666667	7	840.39	120	1.207016	NA
tshirunzhini	M	1457	5910.66666666667	7	840.49	120	1.1493185	0.224
tshirunzhini	M	1863	5910.66666666667	7	842.66	127	0.642934625	0.396
tshirunzhini	M	1866	5910.66666666667	7	840.39	150	1.246266	0.373
tshirunzhini	M	1864	5910.66666666667	7	841.49	151	0.993515625	0.195
tshirunzhini	M	1455	5910.66666666667	7	840.39	153	2.111336	0.38
tshirunzhini	M	1456	5910.66666666667	7	840.49	256	3.218990625	0.29
gundani	U	1878	6595.33333333333	3	912.09	35	0.553896	0.27
gundani	U	1879	6595.33333333333	3	908.96	36	0.166106	0.34
gundani	U	1880	6595.33333333333	3	910.79	46	0.5150385	0.26
gundani	U	1877	6595.33333333333	3	912.09	54	0.915624	0.335
gundani	U	1883	6595.33333333333	3	910.79	85	0.412615625	0.257
gundani	U	1881	6595.33333333333	3	910.79	370	6.8314625	0.33
gundani	U	1882	6595.33333333333	3	910.79	480	8.0384	0.196
gundani	U	1006	6595.33333333333	3	910.79	NA	NA	NA
mutale	W	NA	5568.33333333333	NA	840.49	NA	NA	0.163
mutale	W	NA	5568.33333333333	NA	840.49	NA	NA	0.14
mutale	W	NA	5568.33333333333	NA	840.49	NA	NA	0.22
mutale	W	NA	5568.33333333333	NA	840.49	NA	NA	0.28
mutale	W	NA	5568.33333333333	NA	840.49	NA	NA	0.36
mutale	W	NA	5568.33333333333	NA	840.49	NA	NA	0.334
mutale	W	NA	5568.33333333333	NA	840.49	NA	NA	0.27
mutale	W	NA	5568.33333333333	NA	840.49	NA	NA	NA
mutale	W	NA	5568.33333333333	NA	840.49	NA	NA	NA
gundani	T	1884	6533.66666666667	3	911.54	25	0.098929625	NA
gundani	T	1885	6533.66666666667	3	911.54	49	0.3115665	NA
gundani	T	1887	6533.66666666667	3	907.18	120	0.8007785	0.16
gundani	T	1886	6533.66666666667	3	907.18	125	0.521416625	0.18
mutale	I	1826	5568.33333333333	0	843.64	113	1.399046625	0.14
mutale	I	1825	5568.33333333333	0	843.64	131	1.4733665	NA
mutale	I	NA	5568.33333333333	0	843.64	N/A	NA	0.17
mutale	I	NA	5568.33333333333	0	843.64	N/A	NA	0.198
mutale	I	NA	5568.33333333333	0	843.64	N/A	NA	0.142
mutale	I	NA	5568.33333333333	0	843.64	N/A	NA	0.141
mutale	I	NA	5568.33333333333	0	843.64	N/A	NA	0.12
mutale	I	NA	5568.33333333333	0	843.64	N/A	NA	0.086
mutale	I	NA	5568.33333333333	0	843.64	N/A	NA	NA
mutale	I	NA	5568.33333333333	0	843.64	N/A	NA	NA
mutale	I	NA	5568.33333333333	0	843.64	N/A	NA	NA
mutale	I	NA	5568.33333333333	0	843.64	N/A	NA	NA
mutale	D	1818	5718	1	872.84	43	0.357665625	NA
mutale	D	1819	5718	1	872.84	79	0.63585	NA
mutale	D	1817	5718	1	872.84	126	1.399046625	NA
mutale	E	1821	5717	1	871.79	138	3.816689625	NA
mutale	E	1820	5717	1	871.79	220	3.1086785	NA
