# Supplementary material for: Anthropogenic Pressures, Rather Than Plant Vigour, Promote Insect Herbivory Rates on Securidaca longepedunculata Along Elevation in a South African Woodland
Source: Ecol Evol. 2026 Apr 8;16(4):e73363. doi: 10.1002/ece3.73363 (PMC13059678; doi:10.1002/ece3.73363)
Supplement: Supplementary file 2 — Data S2: ece373363‐sup‐0002‐Supinfo2.pdf. [file ECE3-16-e73363-s003.pdf]

#### MP Mamathaba April 2024#####
## revised by OG Feb 3, 2025
rm(list=ls())
file.choose()

setwd("C:\\Users\\mamatmp\\OneDrive - University of South Africa\\Documents\\PhD\\Paper 1\\Data\\final.txt")
data_mashudu <- read.table("C:\\Users\\mamatmp\\OneDrive - University of South Africa\\Documents\\PhD\\Paper 1\\Data\\final.txt", header=TRUE)

data_mashudu <- read.table("final.txt", header=TRUE)

attach(data_mashudu)
summary(data_mashudu)

str(data_mashudu)

#convert from character to factor
data_mashudu$site=as.factor(data_mashudu$site)
data_mashudu$habitat_type=as.factor(data_mashudu$habitat_type)

#convert to numeric
data_mashudu$height2022=as.numeric(data_mashudu$height2022)

summary(data_mashudu)

str(data_mashudu)


# Check the data type of the column after conversion
class(data_mashudu$height2022)

summary(data_mashudu)

library(glmmTMB)
library(piecewiseSEM)
library(lme4)
library(MASS)
library(lmerTest)
library(ggplot2)


###Having one model, include habitat type in metamodel. Use the complete data-set#####

herb<-lmer(asin(sqrt(herbivory2022))~log(height2022)+root_harvest2022+distance+altitude+
                log(canopy2022)+(1|site),data=data_mashudu)

summary(herb)

#check if data meets poisson assumptions 
m<-mean(root_harvest2022)
v<-var(root_harvest2022)
v/m
### since v/m is greater than 1 then it means there is over dispersion in the data
###you can use n.b to fit the data or quasipoisson to btter fit the data

harv<-glmer.nb(root_harvest2022~log(height2022)+altitude+distance+log(canopy2022)+
                 (1|site), data=data_mashudu)

summary(harv)

canop<-lmer(log(canopy2022)~log(height2022)+altitude+distance+
                 (1|site), data=data_mashudu)
summary(canop)

ht<-lmer(log(height2022)~altitude+distance+(1|site), data=data_mashudu)
summary(ht)

##dimension of data
dim(data_mashudu)

pmod<- psem(canop,herb,harv,ht)
summary(pmod, conserve=TRUE)


#####Extract Open habitat data-set####

data_mashudu2 <-subset(data_mashudu,data_mashudu$habitat_type=="open")
summary(data_mashudu2)

herb2<-lmer(asin(sqrt(herbivory2022))~log(height2022)+root_harvest2022+distance+altitude+
             log(canopy2022)+(1|site),data=data_mashudu2)

summary(herb2)

harv2<-glmer.nb(root_harvest2022~log(height2022)+altitude+distance+log(canopy2022)+
                 (1|site), data=data_mashudu2)

summary(harv2)

canop2<-lmer(log(canopy2022)~log(height2022)+altitude+distance+
              (1|site), data=data_mashudu2)
summary(canop2)

ht2<-lmer(log(height2022)~altitude+distance+(1|site), data=data_mashudu2)
summary(ht2)

##dimension of data
dim(data_mashudu2)

pmod2<- psem(canop2,herb2,harv2,ht2)
summary(pmod2, conserve=TRUE)


###Extract closed habitat data-set####
data_mashudu3 <-subset(data_mashudu,data_mashudu$habitat_type=="closed")
summary(data_mashudu3)

herb3<-lmer(asin(sqrt(herbivory2022))~log(height2022)+root_harvest2022+distance+altitude+
              log(canopy2022)+(1|site),data=data_mashudu3)

summary(herb3)

harv3<-glmer.nb(root_harvest2022~log(height2022)+altitude+distance+log(canopy2022)+
                  (1|site), data=data_mashudu3)

summary(harv3)

canop3<-lmer(log(canopy2022) ~ log(height2022) + altitude + distance +
               (1|site), data=data_mashudu3)
summary(canop3)

ht3<-lmer(log(height2022)~altitude+distance+(1|site), data=data_mashudu3)
summary(ht3)

##dimension of data
dim(data_mashudu3)

pmod3<- psem(canop3,herb3,harv3,ht3)
summary(pmod3, conserve=TRUE)

#########################################END#############################

## Figures
arch<-c("steelblue","firebrick","darkslateblue","slateblue","mediumslateblue")
cbb <- c("#CC79A7", "#D55E00", "#0072B2", "#009E73", "#F0E442", "#0072B2")

## Figure 2
## Fig. 2a
Fig2a<-ggplot(data=data_mashudu,aes(x=height2022, y=canopy2022)) +
  geom_point(color="#009E73", alpha=0.6, size=4) +
  geom_smooth(method="lm", se=T, linewidth=3, color="#F8766D") +
  annotate("text", x=37, y=30, label=expression(beta == 1.08 %+-% 0.06^"***"),
           color = "black", size=3) +
  scale_y_log10() +
  scale_x_log10() +
  labs(title = "(a)", x='Plant height (cm, log)', 
       y="Plant canopy size (m, log)") +
  theme_bw(14)
Fig2a

## Fig 2b
Fig2b<-ggplot(data=data_mashudu,aes(x=altitude, y=canopy2022)) +
  geom_point(color="#009E73", alpha=0.6, size=4) +
  geom_smooth(method="lm", se=T, linewidth=3, color="#F8766D") +
  annotate("text", x=890, y=12, label=expression(beta == 0.009%+-%0.002^"***"), color = "black", size=3) +
  scale_y_log10() +
  scale_x_log10() +
  labs(title = "(b)", x='Altitude (m, log)', 
       y="Plant canopy size (m, log)") +
  theme_bw(14)
Fig2b

## Fig 2c
Fig2c<-ggplot(data=data_mashudu,aes(x=distance, y=canopy2022)) +
  geom_point(color="#009E73", alpha=0.6, size=4) +
  geom_smooth(method="lm", se=T, linewidth=3, color="#F8766D") +
  annotate("text", x=6300, y=12, label=expression(beta ==-0.001%+-%0.0003^"***"), color = "black", size=3) +
  scale_y_log10() +
  scale_x_log10() +
  labs(title = "(c)", x='Distance (m, log)', y="Plant canopy size (m, log)") +
  theme_bw(14)
Fig2c

## Fig 2d
Fig2d<-ggplot(data=data_mashudu,aes(x=altitude, y=height2022)) +
  geom_point(color="#009E73", alpha=0.6, size=4) +
  geom_smooth(method="lm", se=T, linewidth=3, color="#F8766D") +
  annotate("text", x=890, y=1400, label=expression(beta==-0.005%+-%0.002^"*"),
           color = "black", size=3) +
  scale_y_log10() +
  scale_x_log10() +
  labs(title = "(d)", x='Altitude (m, log)', y="Plant height (cm, log)") +
  theme_bw(14)
Fig2d

## Fig 2e
Fig2e<-ggplot(data=data_mashudu,aes(x=distance, y=height2022)) +
  geom_point(color="#009E73", alpha=0.6, size=4) +
  geom_smooth(method="lm", se=T, linewidth=3, color="#F8766D") +
  annotate("text", x=6000, y=1400, label=expression(beta ==0.0008%+-%0.0003^"*"), color = "black", size=3) +
  scale_y_log10() +
  scale_x_log10() +
  labs(title = "(e)", x='Distance (m, log)', y="Plant height (cm, log)") +
  theme_bw(14)
Fig2e

## Fig 2 ***************************
gridExtra::grid.arrange(Fig2a, Fig2b, Fig2c, Fig2d, Fig2e, nrow=2)

## Figure 3
# root1<-glmmTMB(root_harvest2022~height2022+(1|site), family="poisson", data=data_mashudu)
# summary(root1)
# 
# func1 <- function(x) {
#   exp(1.8059836-0.0001889*x)
# }
# 
# func2 <- function(x) {
#   exp(-0.006*x)
# }
library(MASS)

## Fig 3a
Fig3a<-ggplot(data=data_mashudu, aes(x=height2022, y=root_harvest2022)) +
  geom_point(color="#009E73", alpha=0.6, size=4) +
  stat_smooth(method="glm.nb", se=T, linewidth=3, color="#F8766D") +
  annotate("text", x=400, y=18, label=expression(beta ==-0.006 %+-%0.001^"*"), 
           color = "black", size=3) +
  labs(title = "(a)", x="Plant height (cm)", y="Root harvest intensity") +
  theme_bw(14)
Fig3a

## Fig 3b
Fig3b<-ggplot(data=data_mashudu,aes(x=altitude, y=root_harvest2022)) +
  geom_point(color="#009E73", alpha=0.6, size=4) +
  stat_smooth(method="glm.nb", se=T, linewidth=3, color="#F8766D") +
  annotate("text", x=890, y=18, label=expression(beta==-0.031%+-%0.008^"***"), 
           color="black", size=3) +
  labs(title = "(b)", x="Altitude (m)", y="Root harvest intensity") +
  theme_bw(14)
Fig3b

## Fig 3c
Fig3c<-ggplot(data=data_mashudu, aes(x=distance, y=root_harvest2022)) +
  geom_point(color="#009E73", alpha=0.6, size=4) +
  stat_smooth(method="glm.nb", se=T, linewidth=3, color="#F8766D") +
  annotate("text", x=6000, y=18, label=expression(beta==-0.004%+-%0.001^"**"), 
           color="black", size=3) +
  labs(title = "(c)", x="Distance (m)", y="Root harvest intensity") +
  theme_bw(14)
Fig3c

## Fig 3d
Fig3d<-ggplot(data=data_mashudu,aes(x=root_harvest2022,y=herbivory2022)) +
  geom_point(color="#009E73", alpha=0.6, size=4) +
  geom_smooth(method="glm", se=T, method.args=list(family="quasibinomial"),
              linewidth=3, color="#F8766D") +
  annotate("text", x=8, y=0.5, label=expression(beta==0.003%+-%0.001^"**"),
           color = "black", size=3) +
  labs(title = "(d)", x="Root harvest intensity", y="Proportion of leaf herbivory") +
  theme_bw(14)
Fig3d

## Fig 3e
Fig3e<-ggplot(data=data_mashudu,aes(x=distance, y=herbivory2022)) +
  geom_point(color="#009E73", alpha=0.6, size=4) +
  geom_smooth(method="glm", se=T, method.args=list(family="quasibinomial"),
              linewidth=3, color="#F8766D") +
  annotate("text", x=6000, y=0.5, label=expression(beta==-0.0001%+-%0.0001^"**"), 
           color="black", size=3) +
  labs(title = "(e)", x="Distance (m)", y="Proportion of leaf herbivory") +
  theme_bw(14)
Fig3e

## Fig 3f
Fig3f<-ggplot(data=data_mashudu,aes(x=altitude, y=herbivory2022)) +
  geom_point(color="#009E73", alpha=0.6, size=4) +
  geom_smooth(method="glm", se=T, method.args=list(family="quasibinomial"),
              linewidth=3, color="#F8766D") +
  annotate("text", x=890, y=0.5, label=expression(beta ==0.004%+-%0.00005^"***"), 
           color = "black", size=3) +
  labs(title = "(f)", x="Altitude (m)", y="Proportion of leaf herbivory") +
  theme_bw(14)
Fig3f

## Fig 3 ***************************
gridExtra::grid.arrange(Fig3a, Fig3b, Fig3c, Fig3d, Fig3e, Fig3f, nrow=2)
